# Supplementary material for: The Use of Sensors to Prevent, Predict Transition to Chronic and Personalize Treatment of Low Back Pain: A Systematic Review
Source: Sensors (Basel). 2023 Sep 6;23(18):7695. doi: 10.3390/s23187695 (PMC10534870; doi:10.3390/s23187695)
Supplement: Supplementary file 1 [file sensors-23-07695-s001.zip]

Archive with 1 entries (1 files):
- sensors-2529452-supplementary.pdf
